# Supplementary material for: MethPhaser: methylation-based long-read haplotype phasing of human genomes
Source: Nat Commun. 2024 Jun 22;15:5327. doi: 10.1038/s41467-024-49588-0 (PMC11193733; doi:10.1038/s41467-024-49588-0)
Supplement: Supplementary file 4 — Supplementary Data 1-12 [file 41467_2024_49588_MOESM4_ESM.xlsx]

## Sheet: Index
Index
Supplementary Data 1	Source Data of Figure 2, genome-wide stats of HG002
Supplementary Data 2	Source Data of Figure 3, stats of per chromosome on R10 60X HG002
Supplementary Data 3	Source Data of Figure 5a, genome-wide N50 stats of HPRC pangenome dataset
Supplementary Data 4	Source Data of Figure 5b, genome-wide N50 stats of patient blood sample
Supplementary Data 5	Comparison of with/without GIAB "high-confidence" region
Supplementary Data 6	Comparison of different read length's impact on MethPhaser
Supplementary Data 7	MethPhaser's Performance on HapCUT2 VS WhatsHap
Supplementary Data 8-10	per-chromosme N50, switch error stats of HG002 with different read type and coverages
Supplementary Data 11	The spanning information of phaseblocks on medically relevance genes on HG002 and pangenome samples
Supplementary Data 12	Overall stats of the genome-wide phaseblocks spanning medically relecvance genes

## Sheet: Supplementary Data 1
Sample		R10 30X	R9 30X	R10 60X	R9 60X	R9 80X	R10 60X WhatsHap	R10 60X No Filter
SNV Phaseblock N50		1720208	1277625	3034229	1706719	1904864	4425522	3290020
MethPhaser Phaseblock N50		3152506	2279142	5975765	3997227	4824056	6671600	6237278
MethPhaser Phaseblock N50 fold Increase		1.833	1.784	1.969	2.342	2.532	1.50753	1.89582
SNV Phasing Switch Error		0.00116002	0.00064	0.000645249	0.000455867	0.000411	0.00035796	0.000728745
MethPhaser Phasing Switch Error		0.00117706	0.000657836	0.000655	0.000468	0.000563	0.000406858	0.000713717
SNV Phasing Flip Rate		0.000633456	0.000382278	0.000352963	0.000272345	0.000263354	0.000206039	0.000437117
MethPhaser Phasing Flip Rate		0.000650498	0.000400593	0.00036209	0.000284082	0.000413157	0.000253634	0.000434096
SNV Phasing Hamming Distance		0.0142711	0.00781707	0.0121064	0.00825002	0.020748	0.0159811	0.0413525
MethPhaser Phasing Hamming Distance		0.0187267	0.01182	0.0165087	0.01578	0.053135	0.0791059	0.0699234
SNV Phasing Unconnected Phaseblock Number		3068	4518	1820	3179	2839	1207	3391
MethPhaser Connected Phaseblock Number		571	1026	648	1457	1278	394	763
MethPhaser Connected Phaseblock Percentage		0.1861	0.2271	0.356	0.4583	0.4502	0.326429	0.225007
Remaining Unconnected Phaseblocks from MethPhaser		2497	3492	1172	1722	1561	813	2628
WhatsHap SNP Unconnected Region Length		240794290	292445622	177642340	253979943	241947076	135613694	124173853
Remaining Uc Regions Length		208957898	244790521	133755691	169662274	153145121	86715957	85572733
SNP Phasing Average Block Length		854097	568552	1.47446e+06	820127	922585	2.25812e+06	807134
MethPhaser Average Block Length		1.06216e+06	749248	2.32714e+06	1.56301e+06	1.7348e+06	3.41261e+06	1.05616e+06
Methylation connected Phase Block Accuracy	High ACC param	0.8926	0.9164	0.9449	0.9548	0.9627	N/A	0.8933
	Switch Error based	0.0455342	0.0272904	0.0231481	0.0130405	0.179969	0.190355	0.0288336
	High SR param	0.7239	0.7526	0.8186	0.8551	0.8959	N/A	0.7891
Methylation connected Phase Block Success Rate	High ACC param	0.1763	0.2291	0.3581	0.4697	0.5298	N/A	0.3554
	High SR param	0.4843	0.5847	0.7377	0.8059	0.8333	N/A	0.7244
R9 30X SNP phase	R9 30X MethPhaser	R10 30X SNP phase	R10 30X MethPhaser	R9 60X SNP phase	R9 60X MethPhaser	R10 60X SNP phase	R10 60X MethPhaser	R9 80X SNP phase	R9 80X MethPhaser
4518	3492	3068	2497	3179	1722	1820	1172	2839	1561
	0.772908		0.813885		0.54168		0.643956		0.549841
SNV Switches		1769	977	989	698	624	549	1095
MethPhaser Switches		1795	1005	1004	717	854	624	1117
Increased Switches		26	28	15	19	230	75	22
Increased Switches Percentage		0.0146976	0.0286592	0.0151668	0.0272206	0.36859	0.136612	0.0200913

## Sheet: Supplementary Data 2
R10 60X MethPhaser N50	R10 60X SNP Phaseblock N50	R10 60X MethPhaser Switch Error	R10 60X SNP Switch Error	R10 60X MethPhaser Filp Rate	R10 60X SNP Flip Rate
5723862	2594970	0.000713533	0.00070526	0.000389954	0.00038167
5068189	2266159	0.000500139	0.000500156	0.000262368	0.000262377
4679615	2582678	0.000414994	0.000405983	0.00022554	0.000216524
6652777	3962892	0.000728022	0.000710271	0.000372889	0.000355136
7276324	3598838	0.000538762	0.000529162	0.000317485	0.000307876
4851759	3053568	0.000458773	0.000449211	0.000248502	0.000238942
3932348	2229401	0.000725446	0.000725463	0.000412946	0.000412956
6424468	3152087	0.000623733	0.000612602	0.000367557	0.000356423
8412505	3257796	0.000591673	0.000591673	0.000317483	0.000317483
4640525	3315722	0.000745281	0.000732441	0.00039834	0.000385495
4583480	2745325	0.000795035	0.000781076	0.000474231	0.000474225
5944946	3034229	0.000733353	0.00072001	0.000413344	0.000400005
7133101	4529205	0.000574101	0.000557254	0.000303936	0.00028707
6972400	3614625	0.000498385	0.000498415	0.000279096	0.000279112
3386729	3041704	0.000929157	0.000883853	0.000498572	0.000453258
11945414	2969232	0.000983671	0.000961833	0.000590203	0.000568356
3510289	2397601	0.00110637	0.00110637	0.000605869	0.000605869
7482816	2429917	0.000613294	0.000613294	0.000353824	0.000353824
6229543	2327093	0.00094348	0.000913996	0.000501224	0.00047174
7634887	3530470	0.000452434	0.00045242	0.000241298	0.000241291
4134854	2794520	0.000989017	0.000989017	0.000520535	0.000520535
8169626	2468556	0.000731529	0.000731605	0.000418017	0.00041806

## Sheet: Supplementary Data 3
Samples	SNV Phaseblock N50	MethPhaser N50	Coverage	Fold Inrease	SNV Phaseblock Number	MethPhaser Phaseblock Number	Fold Decrease	Read N50
SI10000026	397579	444319	24	1.11756	16717	15248	0.912125	12828
SI10000033	471878	519228	31	1.10034	13331	12061	0.904733	13790
SI10000045	401890	431388	30	1.0734	16120	14677	0.910484	13871
SI10000363	567322	665961	37	1.17387	11916	9837	0.825529	15061
Average	459667	515224			58084	51823	0.892208	13887.5
		55556.8

## Sheet: Supplementary Data 4
Samples	SNV Phaseblock N50	MethPhaser N50	Coverage	Fold Inrease	SNV Phaseblock Number	MethPhaser Phaseblock Number	Fold Decrease	Read N50
SI10000026	397579	444319	24	1.11756	16717	15248	0.912125	12828
SI10000033	471878	519228	31	1.10034	13331	12061	0.904733	13790
SI10000045	401890	431388	30	1.0734	16120	14677	0.910484	13871
SI10000363	567322	665961	37	1.17387	11916	9837	0.825529	15061
Average	459667	515224			58084	51823	0.892208	13887.5
		55556.8

## Sheet: Supplementary Data 5
Sample		R10 60X GIAB Confident - SNV Phasing	R10 60X GIAB Confident - MethPhaser	R10 60X No Filter - SNV Phasing	R10 60X No Filter - MethPhaser
Phaseblock N50		3034229	5975765	3290020	6237278
MethPhaser Phaseblock N50 fold Increase		1.969		1.89582
Phasing Switch Error		0.0006	0.0007	0.0006	0.000728745
Phasing Flip Rate		0.0003	0.0004	0.0003	0.000437117
Unconnected Phaseblock Number		1820	1172	3391	2628
MethPhaser Connected Phaseblock Number		648		763
MethPhaser Connected Phaseblock Percentage		0.356		0.225
WhatsHap SNP Unconnected Region Length		177642340	133755691	124173853	85572733
Methylation connected Phase Block Accuracy	High ACC param	0.9449		0.8933
	High SR param	0.8186		0.7891
Methylation connected Phase Block Success Rate	High ACC param	0.3581		0.3554
	High SR param	0.7377		0.7244

## Sheet: Supplementary Data 6
Sample		R10 30X Chr1 - SNV Phasing	R10 30X Chr1 - MethPhaser	R10 30X Short Chr1 - SNV Phasing	R10 30X Short Chr1 - MethPhaser
Read N60		27701		13676
Phaseblock N50		1672792	2277671	369266	407918
MethPhaser Phaseblock N50 fold Increase		1.3616		1.10467
Phasing Switch Error		0.0012	0.0012	0.001377	0.001002
Phasing Flip Rate		0.0006	0.0007	0.000831	0.000724
Unconnected Phaseblock Number		264	212	1245	1220
MethPhaser Connected Phaseblock Number		52		25
MethPhaser Connected Phaseblock Percentage		0.19697		0.0200803

## Sheet: Supplementary Data 7
Sample		R10 60X HapCUT2 - SNV Phasing	R10 60X HapCUT2 - MethPhaser	R10 60X WhatsHap - SNV Phasing	R10 60X WhatsHap MethPhaser
Phaseblock N50		3034229	5975765	4425522	6671600
MethPhaser Phaseblock N50 fold Increase		1.969		1.508
Phasing Switch Error		0.0006	0.0007	0.0004	0.0004
Phasing Flip Rate		0.0003	0.0004	0.0002	0.0003
Phasing Hamming Distance		0.0121	0.0165	0.016	0.0791
Phasing Unconnected Phaseblock Number		1820	1172	1207	813
MethPhaser Connected Phaseblock Number		648		394
MethPhaser Connected Phaseblock Percentage		0.356		0.3264
WhatsHap SNP Unconnected Region Length		177642340	133755691	135613694	86715957
Average Block Length		1474463	2327141	2258120	3412607

## Sheet: Supplementary Data 8
R10 30X MethPhaser N50	R10 30X SNP Phaseblock N50	R10 30X MethPhaser Switch Error	R10 30X SNP Switch Error	R10 30X MethPhaser Filp Rate	R10 30X SNP Flip Rate
3166893	1672792	0.001318	0.001293	0.000718	0.000693
1909444	1421262	0.000956	0.00094	0.000528	0.000511
3110131	1757301	0.00078	0.000753	0.000435	0.000408
4620516	2177673	0.001115	0.001097	0.000589	0.000571
3233597	2277321	0.000928	0.000928	0.000541	0.000541
2667030	1764402	0.001266	0.001266	0.000681	0.000681
2881244	1693540	0.001369	0.001347	0.000774	0.000752
2842318	1731173	0.001029	0.001018	0.000559	0.000548
3359831	1920489	0.001189	0.001175	0.000638	0.000624
3006846	1591087	0.001459	0.001446	0.000826	0.000813
2908713	1757484	0.001361	0.001305	0.0008	0.000744
2997087	1559145	0.001408	0.001381	0.000778	0.000751
4382530	1982929	0.001018	0.001002	0.000543	0.000526
3046975	1809327	0.001142	0.001122	0.000621	0.000601
3155371	1524211	0.001254	0.001231	0.000707	0.000684
1768165	1447782	0.00134	0.001318	0.000725	0.000703
3259489	1408466	0.001799	0.001799	0.001032	0.001032
3211004	1554796	0.001114	0.001114	0.000616	0.000616
2278852	1686347	0.001393	0.001364	0.000741	0.000711
3875227	1944123	0.00097	0.00097	0.000546	0.000546
5705649	1679614	0.001203	0.001203	0.000628	0.000628
6116840	1703591	0.001101	0.001102	0.000629	0.000629

## Sheet: Supplementary Data 9
R9 60X MethPhaser N50	R9 60X SNP Phaseblock N50	R9 60X MethPhaser Switch Error	R9 60X SNP Switch Error	R9 60X MethPhaser Filp Rate	R9 60X SNP Flip Rate
3792686	1917074	0.000532	0.000514984	0.000332	0.000316
2958363	1519476	0.000427	0.000418537	0.000271	0.000263
4688649	1866083	0.000397	0.000388381	0.000235	0.000226
6938396	2212908	0.00048	0.000471157	0.000267	0.000258
4509623	2435265	0.000347	0.000337031	0.000241	0.000231
3743557	1787856	0.000268	0.000258111	0.000153	0.000143
3691385	2017734	0.000492	0.000435783	0.000335	0.000291
3974443	1763565	0.00039	0.000390237	0.000245	0.000245
8219282	1998655	0.00052	0.000491244	0.000303	0.000275
4230308	1932749	0.000579	0.000578644	0.000334	0.000334
6443049	1990578	0.000629	0.00062865	0.000405	0.000405
4835838	2000124	0.000627	0.000627428	0.000347	0.000347
7072089	2021484	0.000203	0.000202829	0.000101	0.000101
8043836	2341933	0.000379	0.000359138	0.000259	0.000239
4474661	2264591	0.000681	0.00065794	0.000408	0.000386
8437006	3044557	0.000459	0.000459207	0.000262	0.000262
2921627	1912305	0.000845	0.000791807	0.000554	0.000501
3252486	1502542	0.000401	0.000377893	0.00026	0.000236
10000000	2272219	0.000502	0.000502023	0.000266	0.000266
7534606	2456535	0.000332	0.000332316	0.000181	0.000181
3733628	1173788	0.000938	0.000938086	0.000469	0.000469
5628697	1949142	0.000523	0.00052304	0.000314	0.000314

[truncated: 3 more sheets: Supplementary Data 10, Supplementary Data 11, Supplementary Data 12]
